# Supplementary material for: Sub-therapeutic vasopressin but not therapeutic vasopressin improves gastrointestinal microcirculation in septic rats: A randomized, placebo-controlled, blinded trial
Source: PLoS One. 2021 Sep 23;16(9):e0257034. doi: 10.1371/journal.pone.0257034 (PMC8460032; doi:10.1371/journal.pone.0257034)
Supplement: S1 Table — (XLSX) [file pone.0257034.s001.xlsx]

## Sheet: µHbO2 mild sepsis
µHbO2 sublingual mild sepsis - vasopressin
Baseline	0	0	0	0	0	0	0	0	0	0
30 min	0.36	9.34	-1.56	8.87	2.47	1.65	-2.27	-1.95	-19.76	4.21
60 min	0.91	13.33	-3.25	-0.24	4.77	-8.63	-6.3	-2.16	-15.61	2.22
90 min	5.04	6.88	-5.68	-12.18	7.51	-12.56	-10.73	-1.78	-16.07	4.68
µHbO2 sublingual mild sepsis + vasopressin
Baseline	0	0	0	0	0	0	0	0	0	0
30 min	-7.96	-21.83	-9.2	-10.31	3.31	0.48	10.03	4.93	1.96	2.42
60 min	-6.84	-27.78	-12.13	-16.09	6.34	0.9	12.32	8.05	18.52	-4.83
90 min	-8.56	-24.02	-10.89	-15.36	11.43	-1.1	10.06	4.43	13.83	-4.87
µHbO2 colon mild sepsis - vasopressin
Baseline	0	0	0	0	0	0	0	0	0	0
30 min	0.64	8.68	-0.02	0.96	0.3	-7.28	-5.9	-5.57	-13.14	-3.22
60 min	10.08	4.37	7.16	4.14	6.1	-19.99	-3.63	-10.3	-14.52	-0.22
90 min	18.7	14.83	16.08	-2.28	4.34	-12.21	1.1	-9.23	-13.19	-0.21
µHbO2 colon mild sepsis + vasopressin
Baseline	0	0	0	0	0	0	0	0	0	0
30 min	-10.17	5.91	5.51	-6.7	-10.16	-11.25	1.03	-5.45	1.52	-14.4
60 min	-2.18	9.47	1.97	-3.89	0.65	-15.25	2.73	3.93	0.31	-9.37
90 min	-4.82	4.06	2.85	-7.88	1.44	-18.45	2.46	9.3	0.96	-15.56

## Sheet: µHbO2 moderate sepsis
µHbO2 sublingual moderate sepsis - vasopressin
Baseline	0	0	0	0	0	0	0	0	0	0
30 min	2.86	2.47	5.54	-0.12	0.62	-6.46	0.32	-0.4	2.13	-1.62
60 min	-2.87	1.22	-1.31	-3.48	5.28	-7.49	2.97	-4.01	2.44	1.97
90 min	-4.5	-0.63	-4.33	-2.88	0.54	-4.84	-0.41	-10.28	1.11	-8.73
µHbO2 sublingual moderate sepsis + vasopressin
Baseline	0	0	0	0	0	0	0	0	0	0
30 min	1.08	3.27	1.7	-6.05	4.34	12.01	3.38	5	13.43	2.84
60 min	-1.85	3.27	6.1	-3.56	1.31	10.72	7.51	11.28	10.93	6.09
90 min	-1.7	5.58	3	-2.07	1.22	10.59	4.02	1.6	3.85	2.69
µHbO2 colon moderate sepsis - vasopressin
Baseline	0	0	0	0	0	0	0	0	0	0
30 min	-4.49	-4.03	-2.68	0.01	-1.18	-1.15	-2.89	-16.96	-2.14	1.34
60 min	-1.06	-0.18	-4.92	6.76	0.11	5.9	-9.52	-23.52	-6.24	4.16
90 min	0.96	7.27	-16.39	7.87	3.5	-2.08	-10.26	-21.01	-15.58	4.16
µHbO2 colon moderate sepsis + vasopressin
Baseline	0	0	0	0	0	0	0	0	0	0
30 min	0	-7.02	-3.07	-3.38	-9.49	-7.83	-13.09	-1.88	21.05	-0.2
60 min	11.36	0.7	3.57	7.57	-0.19	6.06	5.69	2.91	17.71	5.55
90 min	5.26	-9.99	9.33	4.86	2.08	-1	-7.14	-6.12	16.77	1.09

## Sheet: PVD TVD mild sepsis
PVD mild sepsis - vasopressin
Baseline	0	0	0	0	0	0	0	0	0	0
60 min	1.88	-0.77	0.63	-0.11	-0.62	-1.18	1.62	1.87	0.17	1.72
PVD mild sepsis + vasopressin
Baseline	0	0	0	0	0	0	0	0	0	0
60 min	-1.35	-0.12	-0.16	-0.82	-0.64	2.34	-0.46	2.76	0.28	5.28
TVD mild sepsis - vasopressin
Baseline	0	0	0	0	0	0	0	0	0	0
60 min	5.69	2.05	3.1	2.61	5.17	0.11	-1.8	-3.26	-7.81	3.48
TVD mild sepsis + vasopressin
Baseline	0	0	0	0	0	0	0	0	0	0
60 min	-1.02	0.23	-0.36	2.05	4.08	9.26	10.01	8.8	13.61	1.51

## Sheet: PVD TVD moderate sepsis
PVD moderate sepsis - vasopressin
Baseline	0	0	0	0	0	0	0	0	0	0
60 min	-1.39	-0.87	-0.23	-2.41	0.43	-3.86	-0.05	-1.52	-0.63	1.01
PVD moderate sepsis + vasopressin
Baseline	0	0	0	0	0	0	0	0	0	0
60 min	0.21	2.47	3.44	-0.53	-0.49	0.67	-0.02	1.98	2.41	-0.31
TVD moderate sepsis - vasopressin
Baseline	0	0	0	0	0	0	0	0	0	0
60 min	4.56	4.43	-3.42	-1.06	0.85	6.38	-2.5	-2.4	-4.73	3.88
TVD moderate sepsis + vasopressin
Baseline	0	0	0	0	0	0	0	0	0	0
60 min	5.23	3.54	0.15	6.02	8.12	2.81	9.16	6.25	8.27	2.21

## Sheet: MAP
MAP mild sepsis - vasopressin
Baseline	0	0	0	0	0	0	0	0	0	0
30 min	-3.6184	18.8557	-16.094	7.3302	9.1474	2.8124	-5.3643	-6.1325	0.8336	1.2055
60 min	-14.9231	28.2097	-13.8397	-0.3909	21.5335	-14.2319	-11.1441	-1.5088	-9.7166	-34.9788
90 min	-16.6398	12.9527	-28.6181	20.9932	12.8942	-3.8493	11.4622	-16.5262	-9.8888	-27.6104
MAP mild sepsis + vasopressin
Baseline	0	0	0	0	0	0	0	0	0	0
30 min	-9.6868	-6.6575	-1.9971	-26.5082	8.7423	-17.1487	-16.7856	-5.7963	-16.9616	-3.4684
60 min	-2.3311	0.8858	-13.6481	-31.2471	7.9598	-11.2953	-17.4908	-3.0597	5.8564	-11.1909
90 min	-3.9408	0.1984	2.2055	-15.6895	27.083	-3.7541	-15.1709	1.3444	-18.7264	9.3411
MAP moderate sepsis - vasopressin
Baseline	0	0	0	0	0	0	0	0	0	0
30 min	9.82	-4.24	-4.36	-18.74	-21.8	5	-4.13	-4.99	-19.03	3.95
60 min	-25.25	-8.69	6.52	-23.8	-17.72	-5.53	17.81	-5.08	-9.64	-2.72
90 min	-42.25	-13.82	5.44	-20.12	-14.95	-23.44	21.15	-13.58	-12.37	4.32
MAP moderate sepsis + vasopressin
Baseline	0	0	0	0	0	0	0	0	0	0
30 min	-12.2273	-28.9882	-10.0506	-45.2143	-9.4908	-11.6105	-27.3916	17.1304	-32.3741	39.9262
60 min	-24.4674	-6.7033	-24.3833	-34.7018	-7.0291	-32.3231	-51.8021	16.9142	-22.6703	34.121
90 min	-26.3456	-37.8006	-24.6943	-30.8528	-5.0028	-20.9253	-48.3475	-0.2802	48.5985	32.9664

## Sheet: HR
HR mild sepsis - vasopressin
Baseline	498.2	471.5	416.4	464.5	461.4	548.9	545.9	553.4	541.8	545.6
30 min	567.2	492.4	381.8	451	475.8	578.8	509.9	504.4	605.5	476
60 min	489.9	560.2	340.7	443.1	463.7	544	478.6	478.2	567.8	375.9
90 min	490.2	505.1	330.5	462	470.8	561.7	472.6	423.4	572.5	391.7
HR mild sepsis + vasopressin
Baseline	512.6	534.4	503.7	446	382.4	543.4	456.3	378.8	493.8	461.9
30 min	525.8	395.1	420.4	393.2	400	455.3	404.6	347.9	472.6	314.5
60 min	479.2	349.7	410.2	372.4	349.8	380.6	412.9	331.2	406.2	331
90 min	481.5	381.9	387.9	350.5	404.5	398.4	369.3	365.2	442.4	330
HR moderate sepsis - vasopressin
Baseline	501.1	483.8	487.4	354.3	386.5	513.9	456.998	569.68	424.151	456.854
30 min	473.8	433.9	405.8	354.1	398.6	550.5	410.771	542.467	457.576	447.209
60 min	421.4	457.8	418.1	357.3	416.2	512.6	436.923	548	480.252	470.37
90 min	393.8	372.2	407.6	364.6	367.6	481.6	468.614	565.632	467.704	482.985
HR moderate sepsis + vasopressin
Baseline	464.8	435.7	551.6	419.6	536.4	505.4	453.4	381.9	556.3	450.5
30 min	437.6	383.3	542.9	375.1	420.6	400	415.9	418.5	484.1	473
60 min	376.8	402.3	509.8	339.5	421.2	354.3	321.2	341.1	515.9	447.6
90 min	356.2	338.8	550.4	404.2	409.6	362.3	337.5	359.5	448.1	459.7

## Sheet: IL-6
IL-6 mild sepsis - vasopressin
Baseline	218.7	137.6	248.6	134.4	334.1	398.4	338.3	99.2	167.5	348.6
IL-6 mild sepsis + vasopressin
Baseline	86.3	139.9	261.4	359.8	159	340.1	278.4	368.3	201.6	210.1
IL-6 moderate sepsis - vasopressin
Baseline	590.1	407	304.1	385.5	571.1	497.5	667	558.1	322.5	282.7
IL-6 moderate sepsis + vasopressin
Baseline	338.3	462.9	338.3	834.1	688.8	317.4	698.1	329.8	653.9	411.3

## Sheet: SRSS
SRSS mild sepsis - vasopressin
Baseline	4	4	3	3	4	4	4	3	3	3
SRSS mild sepsis + vasopressin
Baseline	2	4	4	5	4	4	4	3	3	3
SRSS moderate sepsis - vasopressin
Baseline	5	7	4	5	5	4	7	6	5	7
SRSS moderate sepsis + vasopressin
Baseline	5	6	5	5	5	4	4	6	6	5
